# Supplementary material for: Genome-wide Genetic Mutations Accumulated in Pigs Genome-edited for Xenotransplantation and Their Filial Generation
Source: Genomics Proteomics Bioinformatics. 2025 Aug 20;23(4):qzaf071. doi: 10.1093/gpbjnl/qzaf071 (PMC12771377; doi:10.1093/gpbjnl/qzaf071)
Supplement: qzaf071_Supplementary_Data [file qzaf071_supplementary_data.zip › Table S1.xlsx]

## Sheet: Sheet1
Table S1 Statistics of blood physiology and blood chemistry
	GTKO-F1 pigs																		Wild type pigs
	2811	2814	2815	2894	2895	2897	2875	2813	2816	2893	2896	2876	2877	2878	2879	Mean	SD	N	2831	2833	2837	2830	2828	2829	1854	3285	3286	3287	153	214	Mean	SD	N	p	Mean of GTKO	Mean of WT	Difference	SE of difference	t ratio	df	q value
White blood cell count (WBC, 10^9/L )	29.53	21.25	30.63	27.47	18.93	19.36	18.7	19.51	21.48	25.26	23.57	25.57	19.16	20.62	21.86	22.86	3.96547	15	37.01	19.18	33.5	21.87	22.05	22.31	18.13				9.67	17	22.3022	8.34267	9	0.825896	22.86	22.3	0.5578	2.506	0.2226	22	0.938196
Red blood cell count (RBC, 10^12/L )	7.92	8.77	8.41	7.63	8.09	8.09	8.27	9.23	10.04	8.63	8.62	9.05	8.08	9.38	9.11	8.62133	0.649383	15	8.21	10.24	8.56	9.47	11.23	9.43	7.1				6.24	7.23	8.63444	1.61601	9	0.977776	8.621	8.634	-0.01311	0.4653	0.02818	22	>0.999999
Hemoglobin (HGB, g/L )	147	149	154	137	139	147	140	153	160	151	148	150	136	162	158	148.733	8.10173	15	132	173	147	152	174	161	141				128	150	150.889	16.2822	9	0.667858	148.7	150.9	-2.156	4.956	0.4349	22	0.894541
Red blood cell specific volume (HCT, % )	47	48.5	50.2	43.7	44.3	45.9	45.6	48.3	51	46.2	46.3	46.6	44.9	51.7	49.3	47.3	2.43868	15	40.2	52.8	47.5	47.3	55.2	53.8	42.7				38.2	43.9	46.8444	6.11374	9	0.797897	47.3	46.84	0.4556	1.758	0.2592	22	0.938196
Mean red cell volume (MCV, fL )	59.4	55.3	59.7	57.3	54.8	56.7	55.2	52.3	50.8	53.6	53.7	51.4	55.6	55.2	54.1	55.0067	2.57112	15	49	51.6	55.5	49.9	49.1	57.1	60.1				61.3	60.7	54.9222	5.1378	9	0.9575	55.01	54.92	0.08444	1.567	0.0539	22	>0.999999
Mean corpuscular hemoglobin (MCH, pg )	18.5	17	18.2	17.9	17.2	18.2	16.9	16.5	15.9	17.5	17.2	16.6	16.9	17.3	17.4	17.28	0.706298	15	16.1	16.9	17.2	16.1	15.5	17	19.8				20.5	20.8	17.7667	2.03593	9	0.402057	17.28	17.77	-0.4867	0.5696	0.8545	22	0.839227
Mean corpuscular hemoglobin concentration (MCHC, g/L )	312	307	306	312	314	321	306	316	313	326	321	323	304	314	321	314.4	6.86398	15	329	327	309	322	315	298	329				334	342	322.778	13.4887	9	0.055014	314.4	322.8	-8.378	4.134	2.026	22	0.390477
Lymphocyte% (Lym%, % )		61.2	47.3	69.3	49.4	67			63.6	57.7		42.3	53.6			56.8222	9.30185	9			39.2	56.8		74.2							56.7333	17.5001	3	0.990916	56.82	56.73	0.08889	7.615	0.01167	10	>0.999999
Monocytes% (Mon%, % )		35.4	47.6	24.8	43.3	25.6			29.7	37.8		53.3	38.2			37.3	9.70605	9			11.7	39.8		21.3							24.2667	14.283	3	0.09977	37.3	24.27	13.03	7.185	1.814	10	0.390477
Neutrophil% (Neu%, % )		0.2	0.3	0.5	1.4	0.2			0.7	0.5		0.5	0.5			0.533333	0.364005	9			41.9	0.2		0.1							14.0667	24.1044	3	0.089187	0.5333	14.07	-13.53	7.19	1.882	10	0.390477
Eosinophilic granulocyte% (Eos%, % )		2.8	4.2	5.2	5.5	6.6			5.4	3.7		3.7	7.3			4.93333	1.46287	9			6.9	2.6		4							4.5	2.19317	3	0.699354	4.933	4.5	0.4333	1.09	0.3975	10	0.894541
Basophilic granulocyte% (Bas%, % )		0.4	0.6	0.2	0.4	0.6			0.6	0.3		0.2	0.4			0.411111	0.161589	9			0.3	0.6		0.4							0.433333	0.152753	3	0.839013	0.4111	0.4333	-0.02222	0.1066	0.2085	10	0.938196
Lymphocyte# (Lym#, 10^9/L )		13.01	14.49	19.04	9.36	12.98			13.67	14.58		10.82	10.27			13.1356	2.8926	9			13.14	12.43		16.56							14.0433	2.20822	3	0.633543	13.14	14.04	-0.9078	1.846	0.4917	10	0.894541
Monocytes# (Mon#, 10^9/L )		7.53	14.58	6.82	8.2	4.96			6.38	9.55		13.63	7.32			8.77444	3.27833	9			3.91	8.71		4.76							5.79333	2.56141	3	0.185893	8.774	5.793	2.981	2.099	1.42	10	0.493023
Neutrophil# (Neu#, 10^9/L )		0.04	0.09	0.13	0.26	0.04			0.15	0.12		0.12	0.1			0.116667	0.0657647	9			14.04	0.04		0.02							4.7	8.08868	3	0.086579	0.1167	4.7	-4.583	2.412	1.9	10	0.390477
Eosinophilic granulocyte# (Eos#, 10^9/L )		0.59	1.29	1.43	1.04	1.27			1.16	0.94		0.95	1.4			1.11889	0.268349	9			2.31	0.56		0.89							1.25333	0.929857	3	0.683356	1.119	1.253	-0.1344	0.3201	0.42	10	0.894541
Basophilic granulocyte# (Bas#, 10^9/L )		0.08	0.18	0.05	0.07	0.11			0.12	0.07		0.05	0.07			0.0888889	0.0416667	9			0.1	0.13		0.08							0.103333	0.0251661	3	0.59007	0.08889	0.1033	-0.01444	0.02595	0.5566	10	0.894541
Platelet count (PLT, 10^9/L )	273	118	189	209	388	171	353	203	183	324	383	225	350	402	313	272.267	92.3398	15	294	431	414	321	393	234	308				212	291	322	76.7887	9	0.188958	272.3	322	-49.73	36.69	1.356	22	0.493023
Platelet distribution width (PDW, fL )	17.7	14.8	18.5	17.3	18.8	16.7	18.8	16.2	14.5	17.6	18.1	15.5	19.3	19.4	18.5	17.4467	1.58694	15	16.3	18.6	18.6	15.2	15.3	18.4	16.1				15.3	15.1	16.5444	1.54686	9	0.187361	17.45	16.54	0.9022	0.663	1.361	22	0.493023
Mean platelet volume (MPV, fL )	11.4	11.5	11.4	11.4	10.8	10.5	11.6	10.1	10.5	10.3	11.7	10.6	11.4	11.1	12.2	11.1	0.6	15	10	10.2	10.7	10.2	9	11.8	10.4				9.3	9.1	10.0778	0.881445	9	0.002637	11.1	10.08	1.022	0.3016	3.389	22	0.082552
Red cell volume distribution width-Coefficient of variation (RDW-CV, % )	19.4	21.5	19.1	18.7	19.6	20.9	20.1	19.3	20.9	19.8	19.5	18.1	20.7	20.3	17.8	19.7133	1.05144	15	19.1	18.9	20	18.7	21.3	20.7	17.1				18.3	18.8	19.2111	1.27617	9	0.306737	19.71	19.21	0.5022	0.48	1.046	22	0.716833
Red cell volume distribution width-Standard deviation (RDW-SD, fL )	43.2	44.6	43	40	40.3	44.4	41.5	38.2	40	39.7	39.9	35.2	43	42.5	36.5	40.8	2.75655	15	34.9	36.8	41.5	35.3	39.7	44.8	38.2				38.9	39.2	38.8111	3.08401	9	0.115666	40.8	38.81	1.989	1.214	1.638	22	0.402391
Plateletcrit (PCT, PCT )	0.31	0.14	0.22	0.24	0.42	0.18	0.41	0.21	0.19	0.33	0.45	0.24	0.4	0.45	0.38	0.304667	0.107694	15	0.3	0.44	0.44	0.33	0.36	0.28	0.32				0.197	0.265	0.325778	0.079336	9	0.615694	0.3047	0.3258	-0.02111	0.04146	0.5092	22	0.894541
Aspartate aminotransferase (AST, U/L )	78	43.9	56.2	37.7	41.8	65.2	32.7	97.3	50	41.4	48.1	31.7	50.7	57.5	44.3	51.7667	17.5269	15	49.8	28.2	161.3	61.9	43.8	42.3	22.4	30	43	27.6	20.3	19.1	45.8083	38.6604	12	0.597985	51.77	45.81	5.958	11.16	0.5341	25	0.894541
Alanine aminotransferase (ALT, U/L )	86.1	42.7	77.1	39.1	38.4	58.5	35.8	80	72.4	66.4	61.2	61.8	75	49.8	54.1	59.8933	16.3166	15	81	40.2	55.6	53.2	39.1	41.6	35.2	28.6	35.3	19.9	52.7	38.5	43.4083	15.6822	12	0.013646	59.89	43.41	16.49	6.212	2.654	25	0.142415
Alkaline phosphatase (ALP, U/L )	297.7	261	353.8	234.9	175.7	318.7	128.1	378.9	279.9	234.1	202.4	204.6	368.8	126.8	337	260.16	82.7646	15	79.5	62.5	232	138.8	76.3	237.2	558.7	430.6	1184.8	583	71.3	62.9	309.8	336.281	12	0.58474	260.2	309.8	-49.64	89.66	0.5536	25	0.894541
γ-glutamyl transpeptidase (GGT, U/L )																													79.5	111.5	95.5	22.6274	2			95.5
Creatine kinase (CK, U/L )																													451.2	236.4	343.8	151.887	2			343.8
Total protein (TP, g/L )	84.9	79.4	70.5	71.2	75.7	67.7	75.4	81.5	79.1	68.3	76.4	73.7	72.8	84	74.3	75.66	5.30092	15	66.2	75.1	78.5	61.1	79.9	67.6	66.8	44.6	43.6	44.1	69	74.8	64.275	13.313	12	0.00553	75.66	64.28	11.39	3.749	3.036	25	0.086576
Albumin (ALB, g/L )																													42.3	39.7	41	1.83848	2			41
Globumin (GLOB, g/L )																													26.7	35.1	30.9	5.9397	2			30.9
ALB/GLOB (A/G,)																													1.584	1.131	1.3575	0.320319	2			1.358
Uric acid (UA, μmol/L )	3.2	7.7	3.5	4.8	4.1	4.4	8.4	2.6	5.8	3.9	7	6.7	5.6	2.9	2.3	4.86	1.92384	15	7.5	5.5	3.4	3.1	5.1	4.2	6.7	8.6	3.3	4.1			5.15	1.90453	10	0.714262	4.86	5.15	-0.29	0.7823	0.3707	23	0.894541
UREA (UREA, mmol/L )	4.8	2.81	2.95	2.66	2.48	3.45	3.62	2.14	3.22	1.78	2.15	2.4	2.24	2.83	3.45	2.86533	0.76286	15	2.32	2.6	3.36	1.95	3.53	2.65	1.92	1.51	1.7	2.69	3.19	3.48	2.575	0.709001	12	0.320526	2.865	2.575	0.2903	0.2865	1.014	25	0.716833
Creatinine (CREA, μmol/L )	67.3	78.2	81.4	73.1	103	84.9	91	61.4	50.8	45.9	63.3	53.6	50.2	58.4	56.8	67.9533	16.7788	15	66.9	109.7	75.6	39.3	84.6	52.9	57.6	50.5	53.3	48	49.5	61.4	62.4417	19.4719	12	0.436942	67.95	62.44	5.512	6.977	0.79	25	0.855042
Glucose (GLU, mmol/L )	1.33	2.45	3.1	2.19	2.48	2.35	3.97	3.31	3.6	2.28	2.28	2.61	1.6	6.99	2.42	2.864	1.33565	15	1.38	5.72	1.48	2.57	6.44	1.29	1.39	4.57	4.26	4.14	9.04	13.61	4.6575	3.70879	12	0.093462	2.864	4.658	-1.794	1.028	1.744	25	0.390477
