# Supplementary material for: Genome-wide Genetic Mutations Accumulated in Pigs Genome-edited for Xenotransplantation and Their Filial Generation
Source: Genomics Proteomics Bioinformatics. 2025 Aug 20;23(4):qzaf071. doi: 10.1093/gpbjnl/qzaf071 (PMC12771377; doi:10.1093/gpbjnl/qzaf071)
Supplement: qzaf071_Supplementary_Data [file qzaf071_supplementary_data.zip › Table S4.xlsx]

## Sheet: Sheet1
Table S4 Statistics of SVs in each filter step
Group	Control sample	Treated sample	Raw SVs (DEL+DUP+INS+INV)*		Filtered SVs (DEL+DUP+INS+INV)*		Merged SVs (DEL+DUP+INS+INV)*	Final SVs (DEL+DUP+INS+INV)*
			Manta	Delly	Manta	Delly	Merged by SURVIVOR	IGV checked
-	WT-153-A	WT-153-C	12+13+1+7155	34,913+12,615+934+37,977	0+0+0+864	1+3+0+8	0+0+0+0	0+0+0+0
CRISPR/Cas9 plasmid knockout successfully	WT-153-C	KO-153-C(-2/+1)	25+24+1+31	42,055+12,490+952	12+4+0+0	0+3+0+0	0+3+0+0	0+3+0+0	7 57526545 SVTYPE=DUP;SVMETHOD=SURVIVOR1.0.7;CHR2=7;END=57558188;CIPOS=0,1;CIEND=0,0;STRANDS=-+;ANN=<DUP:TANDEM>|frameshift_variant|HIGH|HMG20A|ENSSSCG00000001871; 11 46613888 SVTYPE=DUP;
									SVMETHOD=SURVIVOR1.0.7;CHR2=11;END=46614170;CIPOS=0,1;CIEND=-7,0;STRANDS=-+;ANN=<DUP:TANDEM>|intron_variant|MODIFIER|ENSSSCG00000042071; 12 36000090 SVTYPE=DUP;SVMETHOD=SURVIVOR1.0.7;CHR2=12;END=36105465;CIPOS=0,1;CIEND=0,2;STRANDS=-+;ANN=<DUP:TANDEM>|bidirectional_gene_fusion|HIGH|TUBD1&VMP1|ENSSSCG00000017669&ENSSSCG00000017668
-	KO-153-C(-2/+1)	669	60+56+2+1401	37,979+13,456+969+21,608	8+4+0+78	4+2+0+4	0+0+0+0	0+0+0+0
-	KO-153-C(-2/+1)	666	23+14+0+1401	34,333+12,633+933+27,410	0+1+0+161	1+1+0+4	0+0+0+0	0+1+0+0	6 83190772 SVLEN=5031;SVTYPE=DUP;CHR2=6;END 83195804;STRANDS=-+;ANN=<DUP:TANDEM>|frameshift_variant&splice_acceptor_variant&splice_don
									or_variant&splice_region_variant&intron_variant|HIGH|MAN1C1|ENSSSCG00000023235;
	WT-214-A	WT-214-C	27+28+2+1263	31,007+13,087+917+45,167	1+0+1+61	1+0+0+0	0+0+0+0	0+0+0+0
CRISPR/Cas9 plasmid knockout successfully	WT-214-C	KO-214-C(-2/+1)	26+23+0+19	34,214+12,844+907+29,500	5+5+0+0	3+2+0+0	0+0+0+0	0+0+0+0
-	KO-214-C(-2/+1)	659	25+27+0+2521	34,495+12,406+901+27,060	8+0+0+301	5+0+0+0	0+0+0+0	0+0+0+0
-	KO-214-C(-2/+1)	657	82+69+1+337	37,525+13,460+955+19,880	10+6+0+16	13+3+0+2	0+0+0+0	0+0+0+0
CRISPR/Cas9 plasmid knockout successfully	WT-214-C	KO-214-C(-1/+1)	17+19+1+879	30,775+13,064+917	1+0+0+53	1+0+0+2	0+0+0+0	0+0+0+0
-	KO-214-C(-1/+1)	681	15+9+0+1646	30,762+12,926+914+57,562	2+2+0+173	2+2+0+2	0+0+0+0	0+0+0+0
-	WT-214-A	657	97+77+1+238	32,213+13,706+957+28,526	17+8+0+7	17+5+0+2	0+0+0+0	0+0+0+0
-	WT-214-A	659	29+26+0+857	30,440+12,719+907+41,565	10+4+0+46	9+2+0+1	0+0+0+0	0+0+0+0
-	WT-214-A	681	21+17+2+1700	30,915+12,888+903+45,814	4+0+0+98	3+2+0+2	0+0+0+0	0+0+0+0
-	WT-153-A	666	23+30+0+236	30,492+12,806+930+57,233	2+5+0+11	0+4+0+0	0+4+0+0	0+4+0+0	6 83190772 SVLEN=5031;SVTYPE=DUP;CHR2=6;END 83195804;STRANDS=-+;ANN=<DUP:TANDEM>|frameshift_variant&splice_acceptor_variant&splice_don
									or_variant&splice_region_variant&intron_variant|HIGH|MAN1C1|ENSSSCG00000023235; 7 57526545 SVTYPE=DUP;SVMETHOD=SURVIVOR1.0.7;CHR2=7;END=57558188;CIPOS=0,1;CIEND=0,0;STRANDS=-+;ANN=<DUP:TANDEM>|frameshift_variant|HIGH|HMG20A|ENSSSCG00000001871; 11 46613888 SVTYPE=DUP;
									SVMETHOD=SURVIVOR1.0.7;CHR2=11;END=46614170;CIPOS=0,1;CIEND=-7,0;STRANDS=-+;ANN=<DUP:TANDEM>|intron_variant|MODIFIER|ENSSSCG00000042071; 12 36000090 SVTYPE=DUP;SVMETHOD=SURVIVOR1.0.7;CHR2=12;END=36105465;CIPOS=0,1;CIEND=0,2;STRANDS=-+;ANN=<DUP:TANDEM>|bidirectional_gene_fusion|HIGH|TUBD1&VMP1|ENSSSCG00000017669&ENSSSCG00000017668
-	WT-153-A	669	64+80+6+527	32,742+13,623+969+42,562	5+14+3+15	2+4+0+3	0+0+0+0	0+4+0+0	6 83190772 SVLEN=5031;SVTYPE=DUP;CHR2=6;END 83195804;STRANDS=-+;ANN=<DUP:TANDEM>|frameshift_variant&splice_acceptor_variant&splice_don
									or_variant&splice_region_variant&intron_variant|HIGH|MAN1C1|ENSSSCG00000023235; 7 57526545 SVTYPE=DUP;SVMETHOD=SURVIVOR1.0.7;CHR2=7;END=57558188;CIPOS=0,1;CIEND=0,0;STRANDS=-+;ANN=<DUP:TANDEM>|frameshift_variant|HIGH|HMG20A|ENSSSCG00000001871; 11 46613888 SVTYPE=DUP;
									SVMETHOD=SURVIVOR1.0.7;CHR2=11;END=46614170;CIPOS=0,1;CIEND=-7,0;STRANDS=-+;ANN=<DUP:TANDEM>|intron_variant|MODIFIER|ENSSSCG00000042071; 12 36000090 SVTYPE=DUP;SVMETHOD=SURVIVOR1.0.7;CHR2=12;END=36105465;CIPOS=0,1;CIEND=0,2;STRANDS=-+;ANN=<DUP:TANDEM>|bidirectional_gene_fusion|HIGH|TUBD1&VMP1|ENSSSCG00000017669&ENSSSCG00000017668
Empty plasmid	WT-153-C	153-Control	45+19+0+27	40,533+12,563+952+17,027	5+2+0+1	4+0+0+1	0+0+0+0	0+0+0+0
	WT-214-C	214-Control	63+51+1+68	34,447+13,246+944+30,821	8+7+1+1	7+1+0+1	0+0+0+0	0+0+0+0
Cas9 only plasmid	WT-153-C	153-Cas9	59+27+0+32	41,040+12,603+953+16,782	12+4+0+0	9+3+0+2	0+0+0+0	0+0+0+0
	WT-214-C	214-Cas9	46+28+1+61	33,198+12,803+919+30,324	9+5+1+4	7+1+0+1	0+0+0+0	0+0+0+0
Cas9 only plasmid (low dose)	WT-214-C	214-Cas9Low	58+33+0+35	33,437+12,956+922+29,873	6+8+0+1	6+3+0+2	0+0+0+0	0+0+0+0
Cas9 only plasmid (high dose)	WT-214-C	214-Cas9High	46+34+0+44	33,628+12,758+925+30,743	6+5+0+1	8+1+0+2	0+0+0+0	0+0+0+0
CRISPR/Cas9 plasmid knockout unsuccessfully	WT-153-C	153-sgRNACas9-KO-	106+25+0+49	41,927+12,931+944+17,687	36+2+0+4	9+1+0+0	0+0+0+0	0+0+0+0
	WT-214-C	214-sgRNACas9-KO-	48+23+1+53	33,188+12,682+927+31,050	8+5+1+3	7+1+0+2	0+0+0+0	0+0+0+0
