# Supplementary material for: Genome-wide Genetic Mutations Accumulated in Pigs Genome-edited for Xenotransplantation and Their Filial Generation
Source: Genomics Proteomics Bioinformatics. 2025 Aug 20;23(4):qzaf071. doi: 10.1093/gpbjnl/qzaf071 (PMC12771377; doi:10.1093/gpbjnl/qzaf071)
Supplement: qzaf071_Supplementary_Data [file qzaf071_supplementary_data.zip › Table S6.xlsx]

## Sheet: Sheet1
Table S6 Statistics of identified high-confidence DNMs
	Chromosome	Position	Reference allele	Alternative allele	Annotation	Gene_name
F0-669 + F0-657 => F1-2216	1	168942417	G	A	Intron_variant	THSD4
	3	7657111	G	A	Intergenic_region	PLA2G10-ENSSSCG00000031411
	3	24808058	A	T	Upstream_gene_variant	ENSSSCG00000032961
	4	48843061	A	G	Intron_variant	MMP16
	5	40182611	C	A	Intergenic_region	OSBPL8-ENSSSCG00000026719
	6	133661508	T	A	Intergenic_region	ENSSSCG00000027421-ENSSSCG00000043601
	6	160777570	G	A	Downstream_gene_variant	U2
	8	9039201	A	G	Intron_variant	RAB28
	8	61278468	A	G	Intergenic_region	ENSSSCG00000031193-ENSSSCG00000047276
	9	3145175	C	T	Downstream_gene_variant	TPP1
	13	31826748	C	T	Downstream_gene_variant	C3orf62
	14	72732844	C	A	Intron_variant	ENSSSCG00000040498
	14	116500176	C	T	Intergenic_region	U8-U6
	16	49403826	G	A	Intergenic_region	DRD1-ENSSSCG00000047960
	18	658723	T	G	Intron_variant	NCAPG2
	18	30219922	C	T	Intron_variant	ENSSSCG00000040829
	18	36669967	T	C	Downstream_gene_variant	ENSSSCG00000032793
	9	27750500	CAAAAAAAT	C	Intergenic_region	MODIFIER
F0-669 + F0-657 => F1-2217	1	167305525	C	A	Intergenic_region	ENSSSCG00000004970-ENSSSCG00000045133
	2	64316679	A	T	Intron_variant	ENSSSCG00000036342
	3	46057854	G	A	Missense_variant	ENSSSCG00000031787
	3	106166071	C	T	Intron_variant	RASGRP3
	5	40182611	C	A	Intergenic_region	OSBPL8-ENSSSCG00000026719
	5	83864983	T	G	Upstream_gene_variant	U6
	6	125811861	G	T	Intergenic_region	ENSSSCG00000038382-PIK3C3
	9	9963955	G	C	Intron_variant	MOGAT2
	9	9963992	T	C	Intron_variant	MOGAT2
	9	9979109	G	C	Downstream_gene_variant	ssc-mir-4335
	9	9996427	G	A	Upstream_gene_variant	MOGAT2
	9	10000035	G	C	Intron_variant	MOGAT2
	9	101566597	G	A	Intron_variant	MAGI2
	10	15250150	T	C	Intron_variant	SCCPDH
	10	22407340	T	C	Intergenic_region	ENSSSCG00000041137-ENSSSCG00000040123
	10	62508594	G	A	Intron_variant	ENSSSCG00000043083
	12	17036423	G	A	Intron_variant	KANSL1
	17	17505643	C	G	Intron_variant	PLCB1
	17	55422890	T	G	Intron_variant	DOK5
	7	102421900	AT	A	Intron_variant	NRXN3
F0-669 + F0-657 => F1-2218	1	41037237	G	C	Non_coding_transcript_exon_variant	ENSSSCG00000045816
	1	146603244	T	A	Intergenic_region	ENSSSCG00000036442-ENSSSCG00000044951
	3	7657111	G	A	Intergenic_region	PLA2G10-ENSSSCG00000031411
	3	125815038	G	A	Intron_variant	ATP6V1C2
	5	40182611	C	A	Intergenic_region	OSBPL8-ENSSSCG00000026719
	6	28964483	G	A	Intron_variant	SMPD3
	6	63238558	T	G	Intergenic_region	ENSSSCG00000049887-ENSSSCG00000044785
	6	140092202	C	A	Intergenic_region	ENSSSCG00000050694-ENSSSCG00000032901
	7	60795936	G	A	Intron_variant	ENSSSCG00000001924
	8	57853941	T	C	Intergenic_region	ENSSSCG00000043804-ENSSSCG00000048331
	13	47011552	G	A	Intron_variant	MAGI1
	13	206744376	G	T	Intergenic_region	RRP1-AGPAT3
	16	46628344	C	A	Intergenic_region	PIK3R1-ENSSSCG00000041125
	17	53796304	G	A	Intergenic_region	ENSSSCG00000051401-ENSSSCG00000046693
	10	66857485	TCTTCA	T	Upstream_gene_variant	ENSSSCG00000042651
