# Supplementary material for: Genome-wide Genetic Mutations Accumulated in Pigs Genome-edited for Xenotransplantation and Their Filial Generation
Source: Genomics Proteomics Bioinformatics. 2025 Aug 20;23(4):qzaf071. doi: 10.1093/gpbjnl/qzaf071 (PMC12771377; doi:10.1093/gpbjnl/qzaf071)
Supplement: qzaf071_Supplementary_Data [file qzaf071_supplementary_data.zip › Table S7.xlsx]

## Sheet: Sheet1
Table S7 Statistics of variants (SVs) in the trio
Trios	Tools	Raw_SVs (DEL+DUP+INS+INV)	Final_SVs (DEL+DUP+INS+INV)	Final de novo SVs	Overlap
F0-669 + F0-657 => F1-2216	Delly	32,143+8038+1170+25,208	4892+128+246+325	85+0+1+1	0+0+0+0
	Manta	36,847+4304+13,325+3570	21,401+1413+8148++1248	42+2+21+0
F0-669 + F0-657 => F1-2217	Delly	32,254+8110+1182+24,252	4967+121+221+298	70+1+1+2	0+0+0+0
	Manta	36,809+4311+12,624+3632	21,299+1,360+7697+1210	55+0+32+1
F0-669 + F0-657 => F1-2218	Delly	31,864+8070+1165+24,470	5134+149+218+345	82+1+2+3	0+0+0+0
	Manta	37,140+4343+12,965+3565	20,890+1356+7699+1200	41+0+23+1
