# Supplementary material for: Genome-wide Genetic Mutations Accumulated in Pigs Genome-edited for Xenotransplantation and Their Filial Generation
Source: Genomics Proteomics Bioinformatics. 2025 Aug 20;23(4):qzaf071. doi: 10.1093/gpbjnl/qzaf071 (PMC12771377; doi:10.1093/gpbjnl/qzaf071)
Supplement: qzaf071_Supplementary_Data [file qzaf071_supplementary_data.zip › Table S8.xlsx]

## Sheet: Sheet1
Table S8 Quality control of RNAseq data
Sequencing platform	Sample ID	Reads(R1)(M)	Reads(R2)(M)	Reads(R1) Q30(%)	Reads(R2) Q30(%)	Mean Q30	Uniquely mapped reads %
DNBSEQ-T7	WT-872	28.9	28.9	91.55	89.71	90.63	0.8389
	WT-876	33.8	33.8	92.4	91.37	91.885	0.86
	WT-937	28.5	28.5	90.92	88.89	89.905	0.8301
	WT-950	33.9	33.9	91.04	88.36	89.7	0.8252
	F0-657	30.2	30.2	91.6	89.75	90.675	0.8187
	F0-659	38.2	38.2	91.49	90.72	91.105	0.8272
	F0-669	29.3	29.3	92.14	89.5	90.82	0.7838
	F1-2216	23.6	23.6	92.6	90.13	91.365	0.7038
	F1-2217	36.7	36.7	91.64	90.61	91.125	0.843
	F1-2218	25.9	25.9	90.86	89.16	90.01	0.7781
	Average	30.9	30.9	91.624	89.82	90.722	0.81088
