# Supplementary material for: Genome-wide Genetic Mutations Accumulated in Pigs Genome-edited for Xenotransplantation and Their Filial Generation
Source: Genomics Proteomics Bioinformatics. 2025 Aug 20;23(4):qzaf071. doi: 10.1093/gpbjnl/qzaf071 (PMC12771377; doi:10.1093/gpbjnl/qzaf071)
Supplement: qzaf071_Supplementary_Data [file qzaf071_supplementary_data.zip › Table S9.xlsx]

## Sheet: Sheet1
Table S9 Quality control of WGS data
Sequencing platform	Sample ID	Reads(R1)(M)	Reads(R2)(M)	Reads(R1)Q30%	Reads(R2)Q30%	Mean Q30	Aligned	Total reads	Proper reads	Properly paired	Duplicate reads	Duplication	Insert size	Mean coverage
DNBSEQ-T7	WT-153-A	1008.1	1008.1	92.61	86.1	89.355	0.997	2061197515	2053337049	0.996186	165401970	0.0802456	251	118.52
	WT-214-A	906.1	906.1	91.56	85.96	88.76	0.9975	1843650869	1837513848	0.996671	145562385	0.0789533	257	106.64
	WT-153-C	931.3	931.3	92.2	86.18	89.19	0.998	1874375586	1869369063	0.997329	163088161	0.0870093	255	109.84
	WT-214-C	964.1	964.1	92.19	85.78	88.985	0.9974	1956842860	1950017754	0.996512	155338550	0.0793822	270	113.67
	KO-153-C(-2+1)	1028.2	1028.2	90.01	87.01	88.51	0.9763	2067944734	2017342909	0.97553	176931288	0.085559	245	115.89
	KO-214-C(-2+1)	902.9	902.9	92.34	86.79	89.565	0.98	1816661213	1779054431	0.979299	133963751	0.0737417	247	102.6
	KO-214-C(-1+1)	963.5	963.5	92.15	86.73	89.44	0.9806	1953474182	1913759743	0.97967	150781659	0.0771864	268	110.35
	666	897	897	91.43	86.14	88.785	0.9964	1823005983	1814996016	0.995606	153124328	0.0839955	265	105.57
	669	972.2	972.2	92.69	90.01	91.35	0.9843	1977136079	1943905905	0.983193	51345568	0.0259697	277	111.7
	657	1039.4	1039.4	93.92	91.24	92.58	0.9971	2104645984	2096569904	0.996163	54682359	0.0259817	266	122.6
	659	887.9	887.9	91.76	86	88.88	0.9976	1810337867	1804357087	0.996696	148759491	0.0821722	260	104.53
	681	901.6	901.6	92.19	86.22	89.205	0.9974	1843474866	1837004685	0.99649	152971749	0.0829801	260	106.06
	2216	938.5	938.5	93.76	89.82	91.79	0.9932	1909216809	1894142645	0.992105	43755011	0.0229178	278	109.67
	2217	1167.1	1167.1	93.79	91.06	92.425	0.9932	2383325601	2364904956	0.992271	66806697	0.0280309	253	135.97
	2218	1159.5	1159.5	93.49	91.22	92.355	0.9929	2363257413	2344192054	0.991933	68867275	0.0291408	255	135.19
	153-Cas9	1021.5	1021.5	91.6	87.25	89.425	0.9817	2056878620	2017415431	0.980814	75785284	0.0368448	229	113.28
	153-Control	1059.3	1059.3	91.9	89.14	90.52	0.9794	2134778978	2088626311	0.978381	84288851	0.0394836	223	117.74
	153-sgRNACas9-KO-	1227	1227	96.97	89.47	93.22	0.9765	2472493882	2412587903	0.975771	153122709	0.0619305	218	132.62
	214-Cas9High	869.1	869.1	91.43	88.44	89.935	0.9915	1751818165	1735448300	0.990656	41530404	0.023707	236	100.15
	214-Cas9Low	941.3	941.3	91.34	87.6	89.47	0.9667	1894736635	1829724093	0.965688	59920748	0.0316248	231	102.06
	214-Cas9	934.9	934.9	89.88	87.61	88.745	0.9792	1883016371	1842133955	0.978289	52085419	0.0276606	231	104.26
	214-Control	1064.9	1064.9	92.16	88.58	90.37	0.9825	2144131821	2104615860	0.98157	66315789	0.030929	238	120.46
	214-sgRNACas9-KO-	872.1	872.1	91.81	88.27	90.04	0.9771	1756869918	1715234379	0.976301	47948431	0.027292	233	97.38
	Average	985.109	985.109	92.3122	87.94	90.1261	0.9875	1.99492e+09	1.9681e+09	66315789	0.030929	0.0531626	249.826	112.902
