# Supplementary material for: Genome-wide Genetic Mutations Accumulated in Pigs Genome-edited for Xenotransplantation and Their Filial Generation
Source: Genomics Proteomics Bioinformatics. 2025 Aug 20;23(4):qzaf071. doi: 10.1093/gpbjnl/qzaf071 (PMC12771377; doi:10.1093/gpbjnl/qzaf071)
Supplement: qzaf071_Supplementary_Data [file qzaf071_supplementary_data.zip › Table S13.xlsx]

## Sheet: Sheet1
Table S13 Targeting efficiency of the gRNA in Chinese Wuzhishan minipig fibroblasts
GGTA1 sgRNA	Cell lines	Total clone number	Positive clone number	Efficiency
GAGAAAATAATGAATGTCAAAGG	Pig WT-153 fibroblasts	7	7	1
	Pig WT-214 fibroblasts	20	19	0.95
Note: Targeting efficiency was calculated as the percentage of positive cell clones in total cell clones picked.
