# Supplementary material for: Genome-wide Genetic Mutations Accumulated in Pigs Genome-edited for Xenotransplantation and Their Filial Generation
Source: Genomics Proteomics Bioinformatics. 2025 Aug 20;23(4):qzaf071. doi: 10.1093/gpbjnl/qzaf071 (PMC12771377; doi:10.1093/gpbjnl/qzaf071)
Supplement: qzaf071_Supplementary_Data [file qzaf071_supplementary_data.zip › Table S3-new.xlsx]

## Sheet: Sheet1
Table S3 Informations of Chinese Wuzhishan minipigs
Pig ID	Sex	Origin/Parent ID	Date of Birth	Genotyping	Status	Survival time	Dead reason
153	Male	153	2018-09-14	WT	Dead	19 months	Eliminated for management needs（2020.5.4）
666	Male	153	2020-10-27	GGTA1 -2/+1	Dead	1 months	Crushed to death by a sow, eliminated
669	Male	153	2020-10-27	GGTA1 -2/+1	Live	to now	-
214	Female	214	2018-11-20	WT	Dead	19 months	Eliminated for management needs （2020.7.6）
659	Female	214	2020-10-13	GGTA1 -2/+1	Live	to now	-
657	Female	214	2020-10-13	GGTA1 -2/+1	Live	to now	-
681	Female	214	2020-11-27	GGTA1 -1/+1	Dead	7 months	Integrated plasmid found, eliminated
2216	Male	669/657	2021-09-30	GGTA1 -2/+1	Dead	8 months (2022.6.17)	Weight loss after blood draw stress, eliminated
2217	Male	669/657	2021-09-30	GGTA1 -2/+1	Dead	8 months (2022.6.18）	Weight loss after blood draw stress, eliminated
2218	Female	669/657	2021-09-30	GGTA1 -2/+1	Live	to now	-
937	Male		2020-10-11	WT	Live	to now	-
950	Male		2020-10-12	WT	Live	to now	-
872	Female		2020-08-26	WT	Live	to now	-
875	Female		2020-08-26	WT	Dead	21 months（2020.6.17)	Eliminated for management needs
